# Supplementary material for: Troponin T and Survival following Cardiac Surgery in Patients Supported with Extracorporeal Membrane Oxygenation for Post-Cardiotomy Shock
Source: Diagnostics (Basel). 2023 Dec 25;14(1):45. doi: 10.3390/diagnostics14010045 (PMC10802831; doi:10.3390/diagnostics14010045)
Supplement: Supplementary file 1 [file diagnostics-14-00045-s001.zip]

Archive with 1 entries (1 files):
- diagnostics-2745963-supplementary.pdf
